# Supplementary material for: Effect of vitamin A on intestinal mucosal injury in pediatric patients receiving hematopoietic stem cell transplantation and chemotherapy: a quasai-randomized trial
Source: BMC Res Notes. 2020 Oct 2;13:464. doi: 10.1186/s13104-020-05307-8 (PMC7532573; doi:10.1186/s13104-020-05307-8)
Supplement: Supplementary file 2 — Additional file 2: Raw data of the results in the study. [file 13104_2020_5307_MOESM2_ESM.xlsx]

## Sheet: data
no	VitA	Malignant	Non_malignant	ca	ca_type	VitA_level_admit	VitA_level_d0	VitA_level_d7	Citrulline_admit	Citrulline_d0	Citrulline_d7	neutrophil_engraftment	Mucositis	mucositis_Day	Mucositis_severity	mucositis_duration	Engraftment_synd	Engraftment_day	Fever	Fever_day	Fever_duration	HC	HC_day	start	Diarrhea	Diarrhea_day_correct	Diarrhea_day	Diarrhea_duration	Need of TPN	Need_of_TPN_correct	Need of TPN_day	Need of TPN_duration	GVHD_day	GVHD	Bacteria	Bacteria_day	CMV	BK	HSV	Other	all_virus	Aspergillus	Dead	ICU	LOS
1	0	Neuroblastoma		1	1	27.2	75.7	78	24.873	16.905	12.529	14	1	7	2	11	1	14	1	8	9	0		-13	1	6	-7	17	1	11	-2	16		0	1	8	0	0	0	0	0	0	0	0	25
2	1	Medulloblastoma		1	1	62.5	27	18.8	33.145	0	0	9	1	4	3	7	0		1	5	5	0		-10	1	6	-4	13	1	13	3	10		0	0		0	0	0	1	1	0	0	0	22
3	0	recurrent HLH	(HbH c CS)	1	0	41	79.7	72.6	21.464	38.98	9.895	12	1	8	1	6	0		0			0		-9	1	7	-2	9	0					0	0		0	0	0	0	0	0	0	0	20
4	1		B/E	0		78	89.7	43.4	21.149	16.61	8.831	14	1	5	3	9	1	14	1	10	5	0		-13	1	15	2	6	1	22	9	5		0	0		0	0	0	0	0	0	0	0	22
5	0	Neuroblastoma		1	1	53.8	78.8	24.3	34.95	40.28	0	11	1	4	2	7	0		1	5	4	0		-9	1	9	0	6	1	16	7	6		0	0		0	0	0	0	0	0	0	0	21
6	0		B/B	0		41.5	60	30.1	37.195	30.029	13.726	14	1	6	3	9	1	11	1	11	1	0		-13	1	6	-7	11	1	22	9	8	24	1	0		0	0	0	0	0	0	0	0	20
7	1		B/B	0		66.3	63	35.4	22.135	16.626	11.024	15	1	4	1	11	0		1	9	2	1	14	-13	1	26	13	4	0				26	1	0		1	1	0	0	1	0	0	0	63
8	1		CGD	0		22.1	62.6	47.8	0	23.165	0	13	1	7	2	7	0		1	8	10	1	11	-9	1	0	-9	44	1	19	10	15	7	1	0		1	1	1	0	1	0	0	0	57
9	0	Neuroblastoma		1	1	72.8	74.3	31.3	23.547	20.276	0	14	1	2	1	10	0		1	5		0		-12	1	15	3	15	1	27	15			0	0		0	0	0	0	0	0	1	1
10	0	ANLL		1	0	43.6	52.5	27.2	34.902	12.239	10.808	10	1	5	1	5	0		1	6	1	0		-10	0				0					0	0		0	0	0	0	0	0	0	0	25
11	1		Hurler-Scheie synd	0		33.7	80.7	42.3	30.803	15.253	14.04	10	0				0		0			0		-8	1	0	-8	43	1	16	8	23	9	1	0		0	0	0	0	0	0	0	0	52
12	1		B/E	0		17.9	53.5	16.9	18.52	11.114	12.669	13	1	3	2	9	0		1	8	4	0		-13	1	14	1	16	1	24	11	3		0	0		0	0	0	0	0	0	0	0	25
13	1	MDS		1	0	84.9	83.5	42.5	16.093	0	0	16	1	5	3	12	1		1	10	3	1	14	-8	1	8	0	11	1	14	6	15		0	0		1	1	0	0	1	0	0	0	29
14	0	MDS		1	0	105	98.2	97.3	24.072	18.406	0	18	1	12	3	13	1	20	1	8	11	1	58	-9	1	1	-8	22	1	14	5	14	43	1	0		0	0	0	0	0	0	0	0	31
15	0	ANLL		1	0	42.8	95.6	82.3	31.55	7.421	0	26	1	4	3	23	0		1	11	21	1	26	-8	1	1	-7	37	1	14	6	20	32	1	1	32	1	0	0	0	1	1	1	1
16	1	ALL		1	0	24.4	51.4	52.4	42.147	5.148	15.005	18	1	3	2	16	0		1	8	9	1	5	-8	1	8	0	8	1	7	-1	19	29	1	0		1	0	0	0	1	0	0	0	83
17	0		B/E	0		39.9	44.4	18.1	22.558	17.285	13.769	10	1	3	3	9	0		1	5	3	1	31	-10	1	8	-2	10	1	16	6	17	11	1	0		1	1	0	0	1	0	0	0	45
18	1		B/E	0		37.8	49	25.9	24.006	16.856	0	14	1	10	1	6	0		0			0		-13	1	22	9	7	1	24	11	5		0	0		1	1	0	0	1	0	0	0	23
19	0		B/E	0		41.6	59.7	37.9	24.66	15.345	0	14	1	6	3	9	1	17	1	7	9	0		-13	1	10	-3	16	1	25	12	4	20	1	0		0	0	1	0	1	0	0	0	26
20	1		B/E	0		33.5	31.5	26.7	31.383	18.341	25.412	12	1	3	2	3	0		0			0		-10	1	11	1	2	0					0	0		0	0	0	1	1	0	0	0	32
21	1	relapsed ALL		1	0	40.3	29.2	41.4	38.915	0	0	16	1	1	2	2	0		0			0		-11	1	6	-5	13	1	12	1	15		0	0		0	0	0	0	0	0	0	0	24
22	1	CML		1	0	48.3	55.6	26.9	29.01	14.052	0	12	1	1	3	12	0		1	5	3	0		-13	0				1	15	2	12		0	0		0	0	0	0	0	0	0	0	18
23	0		B/E	0		49.9	56.2	25.9	15.196	17.581	0	15	1	8	3	7	1	11	0			0		-13	1	16	3	19	0				22	1	0		1	0	0	0	1	0	0	0	23
24	0	ANLL		1	0	51.2	58.6	38.9	45.462	5.205	8.389	14	1	10	2	3	0		0			0		-8	1	6	-2	20	1	9	1	6		0	0		0	0	0	0	0	0	0	0	23
25	0		B/E	0		29.3	46.3	40.7	27.024	15.263	0	16	1	8	3	11	0		1	10	3	1	41	-13	1	16	3	35	1	9	-4	21	21	1	0		0	1	1	0	1	0	0	0	54
26	1	ANLL		1	0	59.4	75.1	46.3	17.441	0	0	14	1	6	3	9	0		1	7	7	0		-8	1	14	6	4	1	7	-1	16		0	0		1	0	0	0	1	0	0	0	22
27	1	Neuroblastoma		1	1	29.2	50.3	21	23.225	19.031	0	14	1	5	3	13	0		1	9	7	1	40	-12	1	12	0	12	1	20	8	9	20	1	1		1	1	0	0	1	1	0	1	69
28	0	T-cell lymphoma		1	0	32.1	35.6	29.8	38.939	0	19.794	12	1	2	3	6	0		0			0		-9	1	9	0	2	1	8	-1	5		0	0		0	0	0	0	0	0	0	0	15
29	1	non-Hodgkin lymphoma		1	0	22.5	42.7	50.7	37.768	5.706	0	20	1	8	2	11	0		1	11	9	0		-7	1	11	4	20	1	13	6	27	27	1	0		1	0	0	0	1	0	0	0	75
30	0	ALL		1	0	47.3	52.1	35.2	30.833	19.721	0	13	1	6	3	6	1	14	1	7	12	1	14	-9	1	11	2	5	1	13	4	5		0	0		0	1	0	1	1	0	0	0	24
